# Supplementary material for: Both mass ratio effects and community diversity drive biomass production in a grassland experiment
Source: Sci Rep. 2019 Feb 12;9:1848. doi: 10.1038/s41598-018-37190-6 (PMC6372655; doi:10.1038/s41598-018-37190-6)
Supplement: Supplementary file 3 — Supplementary Dataset 1 [file 41598_2018_37190_MOESM3_ESM.xlsx]

## Sheet: Munka1
Species	VR/1/1	VR/1/2	VR/1/3	VR/1/4	VR/1/5	VR/1/6	VR/1/7	VR/1/8	VR/1/9	VR/1/10	VR/1/11	VR/1/12	VR/2/1	VR/2/2	VR/2/3	VR/2/4	VR/2/5	VR/2/6	VR/2/7	VR/2/8	VR/2/9	VR/2/10	VR/2/11	VR/2/12	VR/3/1	VR/3/2	VR/3/3	VR/3/4	VR/3/5	VR/3/6	VR/3/7	VR/3/8	VR/3/9	VR/3/10	VR/3/11	VR/3/12
Achillea collina	1.11	0.24	0.56	0	0	0.51	0.65	0	0.24	0	0.07	0.15	0	0	0	0.84	0	0.6	0	0.73	0	0.54	0	1.24	0	0	0	0	0	0	0	0	0	0	0	0
Agrimonia eupatoria	0	0	0	0	0	0	0	0	0	0	0	0	0	0	1.82	0	0	0	0.08	0	0	0	0	0	0	0	0	0	0	0	0	0.12	0	0	0	0
Elymus repens	0.07	0.89	0.1	0.12	0	0.92	0	0	0.04	0	0.12	0	0.02	0	0.4	0.25	0	0.07	0	0	0	0	0	0	0	0.44	0.76	0	1.42	0	1.51	0.05	0.63	0	0.43	0
Alopecurus pratensis	0	2.49	0.05	2.06	0	0	0	0.26	0	0.22	0	0.06	0.2	0	0	1.26	0	0	0.08	0	0	1.46	0	0	12.73	3.13	7.27	0.5	3.75	3.18	8.59	1.17	7.56	0.03	4.1	0
Arabidopsis thaliana	0	0	0	0	0	0	0	0	0.01	0	0	0	0	0	0.01	0	0	0	0	0	0	0	0	0	0	0	0	0	0	0	0	0	0	0	0.17	0
Arenaria serpyllifolia	0	0	0	0	0	0.01	0	0.06	0.01	0	0.01	0	0	0	0.11	0	0	0	0.01	0	0	0	0	0	0	0	0	0	0	0	0	0	0	0	0	0
Bromus hordeaceus	0.23	0.03	1.77	0.02	2.32	0.43	0.91	0.1	0.32	0	0.4	0.01	0.04	0	5.93	0.02	0.01	0.03	0.29	0	0.03	0	0	0	0	0.05	0	0	0	0	0	0.01	0.19	0	0	0
Capsella bursa-pastoris	0	0	0	0	0	0	0	0	0	0	0	0	0	0	0	0	0	0	0	0	0	0	0	0	0	0	0	0	0	0	0	0	0.09	0	0.01	0
Carex praecox	0.29	3.87	1.06	0.88	2.02	2.67	0	0.02	0	0.48	1.28	0	1.54	1.54	0.61	0	0.04	0.61	0.87	0.13	0.88	0.65	0.27	0.19	2.55	1.59	0	0	0	1.71	0	1.29	1.34	2.44	0.04	0
Cerastium dubium	0	0	0	0	0	0.01	0	0	0	0	0.11	0	0	0	0	0	0	0	0	0	0	0	0	0	0	0	0	0	0	0	0	0	0	0.01	0.02	0
Cerastium semidecandrum	0	0.16	0	0	0	0	0	0	0.01	0.01	0	0	0	0	0.06	0.04	0	0.01	0	0	0.01	0	0	0	0	0.06	0	0.61	0.01	0	0	0	0	0.01	0	0
Convolvulus arvensis	0.04	0	0	0.05	0.12	0.04	0.01	0.03	0	0	0	0.06	0	0.07	0	0	0	0.04	0.09	0	0.01	0.04	0.03	0	0	0	0	0	0	0	0	0	0	0	0	0
Conyza canadensis	0	0	0	0	0	0	0	0	0	0	0	0	0	0.03	0	0	0	0	0	0	0	0	0	0	0	0	0	0	0	0	0	0	0	0	0	0
Cruciata pedemontana	0	0	0.27	0	0.06	0.08	0.1	0.04	0.03	0.01	0	0	0.01	0.01	0.13	0	0.01	0.01	0.01	0.01	0.01	0.01	0	0.02	0	0	0	0	0.32	0.02	0.28	0	0.22	0.01	0.21	0.01
Cynodon dactylon	0	0	0	0	0	0	0	0	0	0	0	0	0	0	0	0	0	0	0	0.14	0.04	0	0	0	0	0.22	0	0	0	0.31	0	0.1	0	0.05	0	0.1
Erophila verna	0	0	0.02	0	0	0	0	0	0	0	0	0	0	0	0	0	0	0	0	0	0	0	0	0	0	0	0	0	0	0	0	0	0	0	0	0
Eryngium campestre	0	0	0	0	0	0	0	0.81	0	0	0.09	0	0	0	0	0	0	0	0	0	0	0	0	0	0	0	0	0	0	0	0	0	0	0	0	0.16
Euphorbia cyparissias	0	0	0	0	0	0	0	0.23	0	0.01	0	0	0.15	0	0.58	0	0.42	0	0	0.03	0	0	0	0	0	0	0	0	0	0	0	0	0	0	0	0
Festuca pseudovina	0	0.81	0.08	0.88	1.8	4.5	0	3.75	0	0.05	0	0	0	0	0	0	0	0	0	0	0	0	0	0	0	3.98	0	5.09	0	1.26	0	0	0	0.31	0	0
Festuca rupicola	3.33	0	3.41	0	0	0	8.89	1.43	6.3	6.3	2.95	13.26	0	18.25	0	0.84	5.84	6.89	6.19	2.25	6.82	3.71	5.88	2.67	0	0	0	0	0	0	0	14.88	0	5.3	0	5.97
Fragaria viridis	0	0	0	0	0	0	0	0	0	0	0	0	0	0	0	0	0	0	0	0	0	0	0	0	0	0	0	0	0	0	0	0	0	0.8	0	0
Galium spurium	0	0	0	0	0	0	0	0	0	0	0	0	0	0	0	0	0	0	0	0	0	0	0	0	0	0	0	0	0	0	0.02	0	0	0	0	0
Galium verum	0.58	0.05	0.28	1.5	0.93	1.27	0.51	1.72	1.5	0.97	1.35	1.54	0.88	0.39	0.18	0.07	0.6	0.63	0.96	0.62	0.1	0.89	0.03	0.3	0	0.59	0	1.01	0	0.89	0	0.04	0.98	1.79	0.62	2.26
Inula britannica	0	0	0	0	0	0	0	0	0	0	0	0.09	0.06	0	0	0	0	0.16	0	0.17	0	0.04	0	0	0	0.01	0	0.04	0	0.09	0	0.01	0	0.12	0	0.06
Koeleria cristata	0	0.06	0	0	0	1.01	0.03	0.36	0	0.19	1.01	0.07	0.37	0	0	0	1.24	0.01	0	0.64	0	2.02	0	0	0	0	0	0.88	0	0.01	0	0.46	0	0.5	0	3.41
Lamium amplexicaule	0.01	0	0	0	0	0	0	0	0	0	0	0	0	0	0	0	0	0	0	0	0	0	0	0	0	0	0	0	0	0	0	0	0	0	0	0
Lathyrus tuberosus	0	0	0	0	0	0	0	0	0	0	0	0	0	0	0	0	0	0	0	0	0	0	0	0	0	0	0	0	0	0	0	0	0	0	0	0.27
Cardaria draba	0	0	0	0	0	0	0	0	0	0.03	0	0	0.01	0	0.04	0.03	0	0	0	0	0	0	0	0	0	0	0	0	0	0	0	0	0	0	0	0
Lepidium perfoliatum	0	0	0	0	0.14	0	0	0	0	0	0	0	0	0	0.03	0	0	0	0	0	0	0	0	0	0	0	0	0	0	0	0	0	0	0	0	0
Lithospermum arvense	0	0	0	0	0	0	0	0	0	0	0	0	0	0	0	0	0	0	0	0	0	0	0	0	0	0	0	0	0.02	0	0	0	0	0	0	0
Lotus corniculatus	0	0	0	0	0	0	0	0	0	0.01	0	0	0.22	0	0	0	0.83	0	0.11	0	0	0	0	0.06	0	0	0	0	0	0	0	0	0	0	0	0
Myosotis stricta	0.01	0.02	0.01	0	0	0.01	0.02	0.02	0.01	0	0	0	0	0	0	0	0	0	0	0	0	0	0	0	0	0.01	0	0	0.02	0	0.44	0	0.59	0	0.27	0
Picris hieracioides	0	0	0	0	0	0	0	0	0	0	0.13	0	0	0	0	0	0	0	0	0	0	0	0	0	0	0	0	0	0	0	0	0	0	0.01	0	0
Plantago lanceolata	0.72	0.71	0.01	1.17	0.05	0	0.46	0.63	0.21	0	0.39	0.65	0.29	0	0	2.4	0.12	0.08	0.42	0.82	0.01	0.35	0	1.53	0	0.22	0	0.03	0	0.24	0	0.15	0	0.47	0	0.31
Poa angustifolia	0.42	0.26	0.51	1.01	0.94	0.21	0.79	0.27	0.83	0	0.06	0.13	0.43	0.32	1.06	0.28	0.29	0.37	0.27	0.04	0.34	0.56	0	0.32	0.14	1.82	0.23	1.04	0.22	1.86	0.45	0.09	1.33	0.86	1.47	0.53
Podospermum canum	0	0.21	0	0	0	0	0	0	0	0	0	0	0	0	0.06	0	0	0.84	0.6	0	0	0	0	0	0	0	0	0.75	0	0	0	0	0	0	0.01	0
Potentilla argentea	0.23	0	0.05	0.05	0.62	0	0.17	0	0.05	0	0	0.11	1.21	0	0	0	1.18	0	0	0.53	0.13	0	0.57	0.11	0	0	0	0	0	0	0	0	0	0	0	0
Rumex crispus	0	0	0	0	0	0	0	0	0	0	0	0	0	0	1.23	0	0	0	0	0	0	0	0	0	0	0	0	0	0	0	0	0	0	0	0	0
Salvia austriaca	0	0	3.52	0	0	0	0	0	0	0	0.2	0	0	0	0	0	0	0	0	0	0	0	0	0	0	0	0	0	0	0	0	0	0	0	0	0
Salvia nemorosa	0	0	0.02	0	0	0	0.02	0	0.08	0	0	0	0	0	0.18	0	0.8	0	0	0	0.77	0	0	0.32	0	0	0	0	0	0	0	0	0	0	0	0
Stellaria graminea	0.32	0.34	0.31	0.63	0.35	0.31	0.29	0.01	0.05	0	0	0.35	0.51	0.67	0	0.28	0.13	0.31	0.03	0	0.03	0.22	0.02	0	0	0.35	0	0	0	0.07	0	0.03	0	0.01	0.1	0.71
Taraxacum officinale	0	0.04	0	0.01	0.02	0	0	0.03	0.03	0.01	0	0.02	0	0	0	0	0.03	0	0	0.01	0	0	0	0	0	0	0	0	0	0.01	0	0	0	0	0	0
Thymus glabrescens	0.1	0	0.01	0	0	0.43	0.43	0.01	0.05	0.01	0	0.22	4.18	0.01	5.44	0	1.71	0.01	0.32	0	7.14	0	0.4	0	0	0	0	0	0	0	0	0	0	0	0	0
Tragopogon orientale	0	0.15	0	0	0	0	0	0	0	0	0	0	0	0	0	0	0	0	0	0	0	0	0	0	0	0	0	0	0	0	0	0	0	0	0	0
Trifolium campestre	0.13	0	0.15	0.31	0.1	0.79	0.11	0.17	0.32	0.18	0.19	0.14	0.24	0.18	0	1.16	0.16	0.23	0.4	2.12	0.21	0.4	0.16	0.84	0	0.5	0	0.06	0	0.1	0	0.14	0	0	0.2	0.05
Trifolium repens	0	0	0	0	0	0	0	0	0	0	0	0	0	0	0	0	0	0	0	0	0	0.12	0	0.22	0	0	0	0	0	0	0	0	0	0	0	0
Trifolium striatum	0	0	0	0	0	0	0	0	0	0	0.51	0.45	0	0	1.62	0.12	0	0	0	0.11	0	0.08	0	2.3	0	0	0	0	0	0	0	0	0	0	0	0
Valerianella locusta	0.01	0	0	0	0	0	0	0	0	0	0	0	0.12	0	0	0	0	0.02	0	0	0	0	0.01	0	0	0	0	0	0	0	0	0	0	0	0	0
Verbascum phoeniceum	0	0	0.4	0	0	0	0	0	0	0	1.29	0	0	0	0	0	0	0	0	0	0	0	0	0	0	0	0	0	0	0.2	0	0	0	0	0	0
Veronica prostrata	0	0	0	0	0	0	0	0	0	0	0	0	0	0	0	0	0.98	0	0.35	0	0	0	0	0.25	0	0	0	0	0	0	0	0	0	0	0	0
Veronica verna	0.01	0.07	0.07	0.01	0.01	0.09	0.01	0.03	0.03	0.02	0.05	0	0	0.01	0.1	0.01	0.02	0.05	0.01	0.01	0.07	0.01	0.01	0.07	0	0.02	0	0.06	0.27	0.04	0.22	0	0.05	0.07	0.58	0.05
Vicia angustifolia	0.29	0.03	0.18	0.07	0.34	0.29	0.18	0.41	0.55	0.36	0.05	0.11	0.11	0	0.1	0	0	0.05	0.22	0	0	0.11	0.65	0.48	0	0	0	0	0	0	0	0	0	0	0	0.28
Vicia hirsuta	0.59	0.25	0.36	1.27	0.19	0	0.59	0.39	0	0.31	1.54	0.2	0.04	0.19	0	0.12	0.12	0	0.05	0.18	0	0.23	0.72	0.45	0	0.04	0	0.01	0	0	0	0	0.02	0	0	0.42
Vicia lathyroides	0	0	0.02	0	0	0	0	0	0	0	0	0.06	0	0	0	0	0	0	0	0.67	0	0	0	0	0	0	0	0	0	0.1	0	0	0	0.01	0	0
Vicia tetrasperma	0	0	0	0	0	0	0.17	0.23	0	0	0	0	0	0	0	0	0	0.08	0	0.29	0.19	0.22	0	0	0	0.1	0	0	0	0.06	0.04	0.01	0	0.01	0.23	0.4
Viola kitaibeliana	0	0	0	0	0	0	0	0	0	0	0	0	0	0	0	0	0	0	0	0	0	0	0	0	0	0	0	0	0	0	0	0	0	0	0.1	0
