# Supplementary material for: Both mass ratio effects and community diversity drive biomass production in a grassland experiment
Source: Sci Rep. 2019 Feb 12;9:1848. doi: 10.1038/s41598-018-37190-6 (PMC6372655; doi:10.1038/s41598-018-37190-6)
Supplement: Supplementary file 4 — Supplementary Dataset 2 [file 41598_2018_37190_MOESM4_ESM.xlsx]

## Sheet: Munka1
Species	Canopy Height (cm)	SLA (mm2/mg)	Seed Mass (g/1000 seeds)
Achillea collina	45	17.4	0.0813333
Agrimonia eupatoria	78.75	18.45	22.113
Agrostis stolonifera	45	31.3295	0.0443333
Allium scorodoprasum	57.5	4.65	1.2315
Alopecurus pratensis	65	25.0355	0.77
Anagallis arvensis	17.5	29.2167	0.281
Anthriscus caucalis	50	32.9783	1.16767
Arabidopsis thaliana	22.5	32.9	0.0206667
Arenaria serpyllifolia	16.5	19.389	0.0553333
Artemisia santonicum	40	16.0765	0.0833
Bromus arvensis	52.5	19.205	2.20767
Bromus hordeaceus	45	27.352	2.83933
Bunias orientalis	77.5	23.6649	32.1333
Capsella bursa-pastoris	32.5	30.0185	0.127333
Cardaria draba	40	20.5	1.2547
Carex praecox	18.75	16.05	0.614
Carthamus lanatus	50	14.15	19.608
Centaurea scabiosa subsp. sadleriana	90	13.57	4.482
Centaurea solstitialis	65	27.77	1.3657
Cerastium semidecandrum	11.5	19.4884	0.0386667
Convolvulus arvensis	85	28.3862	10.0507
Cruciata pedemontana	25	22	0.442667
Cynodon dactylon	25	30.63	0.113667
Descurainia sophia	55	26.685	0.119
Dianthus pontederae	33.75	16.355	0.56
Elymus repens	75	23.6192	6.98267
Erodium cicutarium	12.5	25.5825	2.838
Erophila verna	11.5	42.482	0.0106667
Eryngium campestre	37.5	9.224	1.464
Erysimum repandum	26.25	17.4824	0.2787
Euphorbia cyparissias	27.5	21.333	2.2653
Festuca pseudovina	37.5	11.0907	0.2633
Festuca rupicola	42.5	17.21	0.342333
Filipendula vulgaris	45	18.3941	0.847
Galium verum	55	20.7869	0.417667
Geranium molle	25	28.76	3.27733
Hypericum perforatum	57.5	26.0637	0.1147
Inula britannica	50	27.4348	0.0563333
Koeleria cristata	45	14.07	0.0116667
Lamium amplexicaule	12.5	19.7	0.477
Lamium purpureum	25	38.45	0.648
Lathyrus tuberosus	65	29.7367	29.737
Lepidium perfoliatum	30	18.6835	0.718667
Lotus corniculatus	27.5	23.6453	1.26067
Medicago lupulina	22.5	27.2391	1.13333
Myosotis stricta	12.5	26.97	0.1213
Ornithogalum umbellatum	20	13.2	1.74733
Pimpinella saxifraga	37.5	15.7971	0.6653
Plantago lanceolata	30	18.515	1.434
Plantago media	37.5	19.2613	0.256
Poa angustifolia	40	15.55	0.168667
Poa bulbosa	30	21.09	1.10733
Podospermum canum	35	19.345	4.105
Polygonum aviculare	27.5	28.8778	1.827
Potentilla argentea	25	16.7	0.097
Rumex crispus	90	24.0969	1.74367
Salvia nemorosa	40	23.14	0.8673
Silene alba	55	21.813	0.691
Silene vulgaris	50	19.87	0.656
Stellaria graminea	32.5	28.9501	0.143667
Taraxacum officinale	35	30.75	0.509333
Thymus glabrescens	11.25	18.479	0.083
Tragopogon dubius	40	27.03	6.5287
Trifolium angulatum	15	20.78	0.439
Trifolium campestre	22.5	27.0833	0.281667
Trifolium retusum	17.5	27.0833	0.421333
Trifolium striatum	17.5	20.8729	2.126
Ventenata dubia	32.5	28.67	0.346667
Verbascum phlomoides	100	18.08	0.084
Verbascum phoeniceum	57.5	21.887	0.096
Veronica persica	9	43.8	0.247
Veronica verna	11.5	33.63	0.12
Vicia angustifolia	35	26	11.0943
Vicia hirsuta	37.5	22.0571	3.49033
Vicia lathyroides	12.5	25.8	2.896
Vicia tetrasperma	35	31.8965	2.09367
Vicia villosa	65	25.417	24.347

## Sheet: Munka2
	TRAITS VEGLEGES	Penksza trait	Birka marha	syn
Agropyron repens	1	1	0	Elymus repens
Agrostis stolonifera	1	1	0
Alopecurus pratensis	1	1	1
Bromus arvensis	1	1	1
Bromus mollis	1	1	1
Bromus sterilis	1	1	0
Carex praecox	1	1	1
Cynodon dactylon	1	1	1
Festuca pseudovina	1	1	1
Festuca rupicola	1	1	1
Hordeum murinum	0	1	1
Koeleria cristata	1	1	1
Poa angustifolia	1	1	1
Poa bulbosa	1	1	1
Poa pratensis	1	1	0
Ventenata dubia	0	1	1
Achillea collina	1	1	1
Agrimonia eupatoria	0	1	0
Allium scorodoprasum	0	0	1
Anagallis arvensis	0	0	0
Anthriscus caucalis	1	0	0
Arabidopsis thaliana	1	0	1
Arenaria serpyllifolia	1	1	1
Artemisia santonicum	0	1	1
Bunias orientalis	0	0	0
Capsella bursa-pastoris	1	1	1
Carthamus lanatus	0	1	0
Centaurea sadleriana	0	1	0
Centaurea solstitialis	0	0	0
Cerastium dubium	1	1	1
Cerastium semidecandrum	1	1	1
Cirsium arvense	1	1	1
Convolvulus arvensis	1	1	1
Cruciata pedemontana	1	1	1
Descurainia sophia	1	1	0
Dianthus pontederae	0	1	0
Erodium cicutarium	1	1	1
Erophila verna	1	1	1
Eryngium campestre	1	1	1
Erysimum repandum	1	1	0
Euphorbia cyparissias	1	1	0
Filipendula vulgaris	1	1	0
Galium verum	1	1	1
Geranium molle	1	0	1
Hypericum perforatum	1	1	0
Inula britannica	1	1	1
Lamium amplexicaule	1	1	0
Lamium purpureum	1	1	0
Lathyrus tuberosus	1	1	0
Lepidium draba	1	1	0	Cardaria draba
Lepidium perfoliatum	1	1	1
Lotus corniculatus	1	1	1
Medicago lupulina	0	1	1
Melandrium album	1	1	0	Silene alba
Myosotis stricta	1	1	1
Ornithogalum umbellatum	1	0	0
Pimpinella saxifraga	1	1	0
Plantago lanceolata	1	1	1
Plantago media	0	1	1
Podospermum canum	1	1	1
Potentilla argentea	1	1	1
Polygonum aviculare	1	1	1
Rumex crispus	1	1	1
Salvia nemorosa	1	1	0
Silene vulgaris	0	1	0
Stellaria graminea	1	1	1
Taraxacum officinale	1	1	1
Thymus glabrescens	1	1	0
Tragopogon dubius	0	0	0
Trifolium angulatum	1	1	1
Trifolium campestre	1	1	1
Trifolium striatum	1	1	1
Trifolium retusum	1	1	1
Valerianella locusta	1	1	0
Verbascum phlomoides	0	1	0
Verbascum phoeniceum	1	1	0
Veronica persica	1	0	1
Veronica verna	1	1	0
Vicia hirsuta	1	1	1
Vicia angustifolia	1	1	1
Vicia lathyroides	1	1	1
Vicia tetrasperma	1	1	1
Vicia villosa	0	1	1
Viola kitaibeliana	0	1	1
