# Supplementary material for: Both mass ratio effects and community diversity drive biomass production in a grassland experiment
Source: Sci Rep. 2019 Feb 12;9:1848. doi: 10.1038/s41598-018-37190-6 (PMC6372655; doi:10.1038/s41598-018-37190-6)
Supplement: Supplementary file 5 — Supplementary Dataset 3 [file 41598_2018_37190_MOESM5_ESM.xlsx]

## Sheet: Munka2
Species	V1/1/1	V1/1/2	V1/1/3	V1/1/4	V1/1/5	V1/1/6	V1/1/7	V1/1/8	V1/1/9	V1/1/10	V1/1/11	V1/1/12	V1/2/1	V1/2/2	V1/2/3	V1/2/4	V1/2/5	V1/2/6	V1/2/7	V1/2/8	V1/2/9	V1/2/10	V1/2/11	V1/2/12	V1/4/1	V1/4/2	V1/4/3	V1/4/4	V1/4/5	V1/4/6	V1/4/7	V1/4/8	V1/4/9	V1/4/10	V1/4/11	V1/4/12	V1/5/1	V1/5/2	V1/5/3	V1/5/4	V1/5/5	V1/5/6	V1/5/7	V1/5/8	V1/5/9	V1/5/10	V1/5/11	V1/5/12	V1/6/1
Achillea collina	0.05	0	0	0	0	0	0	0	0	0	0	0	0.04	0	0	0	0	0	0	0	0	0	0	0	0	0	0	0	0	0	0	0	0	0	0	0	0	0	0	0	0	0	0	0	0	0	0	0	0
Agrimonia eupatoria	0	0	0	0	0	0	0	0	0	0	0	0	0	0	0	0	0	0	0	0	0	0	0	0	0	0	0	0	0	0.39	0	0	0	0	0	0	0	0	0	0	0	0	0	0	0	0	0	0	0
Agrostis stolonifera	0	0	0	0	0	0	0	0	0	0	0	0	0	0	0	0	0	0	0	0	0	0	0	0	0	0	0	0	0	0	0	0	0	0	0	0	0	0	0	0	0	0	0	0	0	0	0	0	0
Allium scorodoprasum	0	0	0	0	0	0	0	0	0	0	0	0	0	0	0	0	0	0	0	0	0	0	0	0	0	0	0	0	0	0	0	0	0	0	0	0	0	0	0	0	0	0	0	0	0	0	0	0	0
Alopecurus pratensis	0	0.21	0	0	0	0	0	0	0	0	0	0	0	0	0	0	0	0	0	0	0	0	0	0	0	0	0	0	0	0.56	0	0	0	0	0.32	0.28	0	0	0	0.03	0	0.03	0	0	0	0	0	0.08	0
Anagallis arvensis	0	0	0	0	0	0	0	0	0	0	0	0	0	0	0	0	0	0	0	0	0	0	0	0	0	0	0	0	0	0	0	0	0	0	0	0	0	0	0	0	0	0	0	0	0	0	0	0	0
Anthriscus caucalis	0	0	0	0	0	0	0	0.21	0	0	0	0	0	0	0.03	0	0	0.01	0	0	0	0	0	0	0	0	0	0	0	0.09	0	0	0	0	0	0	0	0	0	0	0	0	0.01	0	0	0	0	0	0
Arabidopsis thaliana	0	0	0	0	0	0	0	0	0	0	0	0	0	0	0	0	0	0	0	0	0	0	0	0	0	0	0	0	0	0	0	0	0	0	0	0	0	0	0	0	0	0	0	0	0	0	0	0	0
Arenaria serpyllifolia	0.01	0.01	0.01	0.01	0.03	0.09	0.03	0.01	0.05	0.18	0	0	0	0	0.06	0	0	0	0	0	0	0	0	0.01	0	0	0	0	0	0	0.12	0	0.01	0	0.01	0	0	0	0	0	0.01	0.06	0	0	0.01	0	0.04	0.07	0.07
Artemisia santonicum	0	0	0	0	0	0	0	0	0	0	0	0	0	0	0	0	0	0	0	0	0	0	0	0	0	0	0	0	0	0	0	0	0	0	0	0	0	0	0	0	0	0	0	0	0	0	0	0.01	0
Bromus arvensis	0	0	0	0	0	0	0	0	0	0	0	0	0	0	0	0	0	0	0	0	0	0	0	0	0	0	0	0	0	0	0	0	0.08	0	0	0	0	0	0	0	0	2.63	0	0	0.06	0.04	0.08	0	0
Bromus hordeaceus	0.44	3.85	0.77	1.92	4.55	2.26	2.4	4.17	6.69	1.65	0.42	0.5	0.7	0.65	6.74	0.23	2.36	5.92	0.16	0.16	0.29	0.11	0.31	0.87	0.12	0.07	0.37	0.81	1.01	1.26	8.86	0.61	2.43	0.35	1.64	0.12	0.14	0.36	0.23	1	0.68	3.68	0.73	0.57	2.31	1.41	3.49	3.9	1.22
Bunias orientalis	0	0	0	0	0	0	0	0	0	0	0	0	0	0	0	0	0	0	0	0	0	0	0	0	0	0	0	0	0	0	0	0	0	0	0	0	0	0	0	0	0	0	0	0	0	0	0	0	0
Capsella bursa-pastoris	0	0	0	0	0	0	0	0.03	0	0	0	0	0	0	0	0	0	0	0	0	0	0	0	0	0	0	0	0	0	0	0	0	0	0	0	0	0	0	0	0	0	0.1	0	0	0	0	0.01	0	0.01
Carex praecox	0.76	0	0	0.53	0.91	0.31	0	1.47	0.01	0	0	0	0	0.18	0.64	0.44	0.01	0.1	0	0.1	0	0.11	0	0	0	0	0.35	0	0.099	0.04	1.48	0	0	0.27	0.55	0.72	0	0	0.36	0	0.42	0	0.48	0	0.31	0.11	0	0	0
Carthamus lanatus	0	0	0	0	0	0	0	0	0	0	0	0	0	0	0	0	0	0	0	0	0	0	0	0	0	0	0	0	0	0	0	0	0	0	0	0	0	0	0	0	0	0	0	0	0	0	0	0	0
Centaurea scabiosa subsp. sadleriana	0	0	0	0	0	0	0	0	0	0	0	0	0	0	0	0	0	0	0	0	0	0	0	0	0	0	0	0	0	0	0	0	0	0	0	0	0	0	0	0	0	0	0	0	0	0	0	0	0
Centaurea solstitialis	0	0	0	0	0	0	0	0	0	0	0	0	0	0	0	0	0	0	0	0	0	0	0	0	0	0	0	0	0	0	0	0	0	0	0	0	0	0	0	0	0	0	0	0	0	0	0	0	0
Cerastium semidecandrum	0	0	0	0	0	0	0	0.14	0	0	0	0	0	0	0	0	0	0	0	0	0	0	0	0	0	0	0	0	0	0	0	0	0	0	0	0	0	0	0	0	0	0.01	0	0	0	0	0	0	0
Convolvulus arvensis	0.05	0.14	0.24	0.18	0.25	0.19	0.03	0.14	0.18	0.09	0.01	0	0.22	0.01	0.35	0	0	0.02	0	0	0.07	0	0	0.08	0.18	0	0.05	0.09	0	0.2	0	0	0.09	0.12	0	0	0	0	0	0	0	0.02	0	0	0	0	0.03	0	0
Cruciata pedemontana	0	0.03	0	0.02	0	0.01	0.01	0.01	0.07	0.01	0	0.01	0	0.01	0.34	0.01	0	0.05	0	0	0	0	0.01	0	0	0	0	0	0	0.01	0.08	0	0	0	0.01	0	0.01	0	0.01	0.01	0.02	0.01	0.01	0	0	0	0.01	0	0.01
Cynodon dactylon	0	0	0	0.02	0	0.02	0.09	0	0	0	0	0	0	0	0	0	0	0	0	0.08	0.09	0.05	0	0	0	0	0	0.22	0.04	0	0.25	0	0.12	0	0.28	0.14	0.05	0.3	0	0	0.15	0	0.16	0.12	0	0.16	0.1	0.06	0
Descurainia sophia	0	0	0	0	0	0	0	0	0	0	0	0	0	0	0	0	0	0	0	0	0	0	0	0	0	0	0	0	0	0	0	0	0	0	0	0	0	0	0	0	0	0	0	0	0	0	0	0	0
Dianthus pontederae	0	0	0	0	0	0	0	0	0	0	0	0	0	0	0	0	0	0	0	0	0	0	0	0	0	0	0	0	0	0	0	0	0	0	0	0	0	0	0	0	0	0	0	0	0	0	0	0	0
Elymus repens	0.14	0.64	0	0	0.35	0.76	0.21	0.65	0.36	0.4	0	0	0.22	0.43	3.27	1.04	1.78	0.72	0	0.25	0	0.37	0.11	0	0	0	0	0	0.57	0.24	0.39	0	0	0	0	0	0	0	0	0	0.34	0.14	0.47	0.12	0.11	0.33	0	0	1.67
Erodium cicutarium	0.29	0.67	0.26	0.07	0.09	0.63	0.03	0	0	0.01	0	0	0	0.01	0	0	0	0	0	0	0	0	0	0.15	0	0	0	0	0	0	0	0	1.05	0.01	0	0	0	0	0	0	0	0	0	0	0.17	0	0.03	0	0
Erophila verna	0	0	0	0	0	0	0	0	0	0	0	0	0	0	0	0	0	0	0	0	0	0	0	0	0	0	0	0	0	0	0	0	0	0	0	0	0	0	0	0	0	0	0	0	0	0	0	0	0
Eryngium campestre	0	0	0	0	0	0	0	0	0	0.99	0	0	0	0	0	0	0	0	0	0	0	0	0.01	0.55	0	0	0	0	0	0	0	0	0	0	0	0	0.06	0	0	0	0	0	0	0.36	0	0	0	0	0
Erysimum repandum	0	0	0	0	0	0	0	0	0	0	0	0	0	0	0	0	0	0	0	0	0	0	0	0	0	0	0	0	0	0	0	0	0	0	0	0	0	0	0	0	0	0	0	0	0	0	0	0	0
Euphorbia cyparissias	0	0	0	0	0	0	0	0	0	0	0	0	0	0.19	0	0	0	0	0.01	0	0	0	0.01	0	0	0	0	0	0	0	0	0.33	1.19	0.07	0.03	0	0	0	0	0	0	0	0	0.08	0	0	0	0	0
Festuca pseudovina	0	0	4.42	0.3	0.13	2.26	0	0	0.01	0.3	0	0.06	1.09	1.02	0	0.77	0.99	0	0.57	0	0.23	0.48	0	3.01	0.48	0	6.11	0.52	0.65	0.22	0	0	0	0.58	0	0	0.11	0	0.86	0.55	0	0	0.53	0	0.08	0	0	0	0
Festuca rupicola	3.1	4.19	0	6.48	0	1.29	2.83	0.15	0	0	3.42	4.74	3.22	6.19	0.64	6.64	14.33	3.2	3.76	3.91	5.84	4.33	4.44	1.31	12.46	5.26	0.32	3.62	13.03	25.93	0.26	3.68	3.19	13.26	5.98	3.95	15.45	2.27	3.43	10.68	5.97	0	9.36	1.41	6.29	3.55	0.06	0	0
Filipendula vulgaris	0	0	0	0	0	0	0	0	0	0	0	0	0	0	0	0	0	0	0	0	0	0	0	0	0	0	0	0	0	0	0	0	0	0	0	0	0	0	0	0	0	0	0	0	0	0	0.04	0	0
Galium verum	0	0	0	0.25	1.33	0	0	1.95	0	0.04	0	0	0	0.45	0.16	0	0	0	0	0	0	0.16	0	0	0	0	0.81	0	0.68	0.1	0	0	0	0	0.85	1.08	0.74	0	0	0	1.63	0	0.85	0	0	0	0	0	1.45
Geranium molle	0	0.12	0	0.15	0.07	0	0	0.21	0	0	0	0	0.01	0	0	0	0.09	0.04	0	0	0	0.01	0	0	0	0	0.13	0	0	0.01	0.01	0	0	0	0	0	0	0	0	0	0.02	0	0	0	0	0	0	0	0.02
Hypericum perforatum	0	0	0	0	0	0	0.07	0	0	0	0.16	0.11	0	0	0	0	0	0	0	0	0	0	0	0	0	0	0	0	0	0	0	0	0	0	0	0	0	0	0	0.04	0	0	0.01	0	0	0.1	0	0	0
Inula britannica	0	0	0	0	0	0	0	0	0	0	0	0	0	0	0	0	0	0	0	0	0	0	0	0	0	0	0	0	0	0	0	0	0	0	0	0	0	0	0	0	0	0	0	0	0	0	0	0	0
Koeleria cristata	0	0	0	0	0	0	0	0	0	0	0	0	0	0	0	0	0	0	0	0	0	0.15	0	0	0	0	0	0	0	0	0	0.04	0	0	0	0	0	0	0	0	0	0	0	0	0	0	0	0	0
Lamium amplexicaule	0	0	0	0	0	0	0	0	0	0	0	0	0	0	0	0	0	0	0	0	0	0	0	0	0	0	0	0	0	0	0	0	0	0	0	0	0	0	0	0	0	0	0	0	0	0	0	0	0
Lamium purpureum	0	0	0	0	0	0	0	0	0	0	0	0	0	0	0	0	0	0	0	0	0	0	0	0	0	0	0	0	0	0	0	0	0	0	0	0	0	0	0	0	0	0	0	0	0	0	0	0	0
Lathyrus tuberosus	0	0.08	0	0	0	0	0	0	0	0	0	0.18	0	0	0.21	0	0	0.06	0	0	0	0	0	0	0	0	0.02	0.3	0	0.07	0	0	0	0	0.28	0	0	0	0	0	0	0	0	0	0	0	0	0	0
Cardaria draba	0	0	0	0.18	0	0.02	0.11	0	0	0	0	0	0	0	0	0	0	0	0.5	0	0	0	0.05	0	0	0.3	0.56	0	0	0	0.09	0.12	0	0	0	0	0	0	0.01	0	0	0.04	0	0	0	0	0	0.1	0
Lepidium perfoliatum	0	0	0	0	0	0	0	0	0	0	0	0	0	0	0	0	0	0	0	0	0	0	0	0	0	0	0	0	0	0	0	0	0	0	0	0	0	0	0	0	0	0	0	0	0	0	0	0	0
Lotus corniculatus	0	0	0	0	0	0	0	0	0	0	0	0	0	0	0	0	0	0	0	0	0	0	0	0	0	0	0	0	0	0.02	0	0	0	0	0	0	0	0	0	0	0	0	0	0	0	0	0	0	0
Medicago lupulina	0	0	0	0	0	0	0	0	0	0	0	0	0	0	0	0	0	0	0	0	0	0	0	0	0.05	0	0	0	0	0	0	0	0	0	0	0	0	0	0	0	0	0	0	0	0	0	0	0	0
Silene alba	0	0	0	0	0	0	0	0	0	0	0	0	0	0	0	0	0	0	0	0	0	0	0	0	0	0	0.85	0	0	0	0	0	0	0	0	0	0	0	0	0	0.01	0.17	0	0	0	0	0	0.03	0
Myosotis stricta	0	0	0	0	0	0	0	0	0	0	0	0	0	0	0	0	0	0	0	0	0	0	0	0	0	0	0	0	0	0	0	0	0	0	0	0	0	0	0	0	0	0	0	0	0	0	0	0	0
Ornithogalum umbellatum	0	0	0	0	0.28	0	0	0	0	0	0	0	0	0	0	0	0	0	0	0	0	0	0	0	0	0	0	0	0	0	0	0	0	0	0	0	0	0	0	0	0	0	0	0	0	0	0	0	0
Pimpinella saxifraga	0	0	0	0	0	0	0	0	0	0	0	0.02	0.34	0	0	0	0	0	0	0.23	0	0	0.1	0	0	0	0	0	0	0	0	0	0	0	0	0	0	0	0	0	0	0	0	0	0	0.11	0	0	0.45
Plantago lanceolata	0	0	0	0	0	0	0	0	0	0	0	0	0	0	0	0	0	0	0	0	0	0	0	0	0	0	0	0	0	0	0	0	0	0	0	0	0	0	0	0	0	0	0	0	0	0	0	0	0
Plantago media	0	0	0	0	0	0	0	0	0	0	0	0	0.34	0	0	0	0	0	0	0	0	0	0	0	0	0	0	0	0	0	0	0	0	0	0	0	0	0	0	0	0	0	0	0	0	0	0	0	0
Poa angustifolia	0.05	1.99	0	0.03	0.15	1.22	0.07	0.48	0.02	0.22	0	0	0	0.16	0.5	0	0.6	0.35	0	0	0	0	0	0	0	0	0.97	0	0.36	1.38	0.36	0	0	0	0.07	0.6	0.12	0	0	0	0.17	0	0.29	0	0.19	0.24	0.56	0.01	2.75
Poa bulbosa	0	0	0	0	0	0	0	0	0	0	0	0	0	0	0	0	0	0	0	0	0	0	0	0	0	0	0	0	0	0	0	0	0	0	0	0	0	0	0	0	0	0	0	0	0	0	0	0	0
Podospermum canum	0	0	0	0	0	0	0	0	0	0	0	0	0	0	0	0	0	0	0	0	0	0	0	0	0	0	0	0.03	0	0	0	0	0	0	0	0	0	0	0	0	0	0	0	0	0	0	0.02	0.01	0
Polygonum aviculare	0	0	0	0	0	0.01	0	0	0	0	0	0	0	0	0	0	0	0	0	0	0	0	0	0	0	0	0	0	0	0	0	0	0	0	0	0	0	0	0	0	0	0	0	0	0	0	0	0	0
Potentilla argentea	0	0	0	0	0	0	0	0	0	1.53	0	0	0	0	0	0	0	0	0	0	0	0	0	0	0	0	0	0	0	0	0.15	0	0	0	0	0	0	0	0	0	0	0	0	0	0	0	0	0	0
Rumex crispus	0	0	0	0	0	0	0	0	0	0	0	0.04	0	0	0	0	0	0	0	0	0	0	0	0	0	0	0	0	0	0	0	0	0	0	0	0	0	0	0	0	0	0	0	0	0	0	0	0	0
Salvia nemorosa	0.95	1.18	0	0	0.68	0	0.96	0	0	0	0.63	1.34	0	0	0	0	0	0	0	0	0	0.1	0.3	0	0	0	0	0	0	0	0	0	0	0	0	0	0	0	0	0.58	0	0	0	0.07	0.18	0.95	0.59	0.62	0
Silene vulgaris	0	0	0	0	0	0	0	0	0	0	0	0.22	0	0	0	0	0	0	0	0	0	0	0	0	0	0	0	0	0	0	0	0	0	0	0	0	0	0	0	0	0	0	0	0	0	0	0	0	0
Stellaria graminea	0	0	0	0	0	0	0	0	0.21	0	0	0	0	0	0.17	0	0.01	0.06	0.01	0	0	0	0	0	0	0	0	0	0.42	0	0	0	0	0	0	0	0	0	0	0	0	0	0	0	0	0	0	0	0.71
Taraxacum officinale	0	0	0	0.04	0	0	0	0	0.02	0	0	0	0.01	0	0	0	0	0	0	0	0	0	0	0	0	0	0	0	0	0	0	0	0	0	0	0	0	0	0	0	0	0.01	0	0	0	0	0	0	0.1
Thymus glabrescens	0	0	0	0	0	0	0	0	0	0	0	0	0	0	0	0	0	0	0	0	0	0	0	0	0	0	0	0	0	0	0	0	0	0	0	0	0	0	0	0	0	0	0	0	0	0	0	0	0
Tragopogon dubius	0	0	0	0	0	0	0	0	0	0	0	0	0	0	0	0	0	0	0	0	0	0	0	0	0	0	0	0	0	0	0	0	0	0	0	0	0	0	0	0	0	0	0	0	0	0	0	0	0
Trifolium angulatum	0.05	0	0	0.05	0	0	0.08	0	0	0.04	0	0	0	0	0	0	0	0	0.16	0.19	0	0	0.02	0.08	0	0.03	0	0.05	0	0	0	0	0	0	0	0	0	0	0	0	0	0.02	0	0.12	0.02	0.43	0.01	0.25	0.21
Trifolium campestre	0	0	0	0	0	0	0	0	0	0.17	0	0	0	0	0	0	0	0	0	0	0	0	0	0	0	0	0	0	0	0	0	0	0	0	0	0	0	0	0	0	0	0	0	0	0	0	0	0	0
Trifolium retusum	0	0.18	0.1	0	0	0	0	0.06	0	0	0	0	0	0.12	0	0	0	0	0	0	0.05	0	0	0	0	0	0	0	0	0	0	0	0	0	0	0	0	0	0	0	0	0.02	0	0.02	0	0	0	0	0
Trifolium striatum	0.25	0	0.02	0.03	0	0	0	0.19	0	0	0	0	0	0	0	0	0	0	0	0	0	0	0	0	0	0	0	0	0	0	0	0	0	0	0	0	0	0	0	0	0.02	0	0	0	0	0	0	0.06	0.03
Ventenata dubia	0	0	0	0	0	0	0	0	0	0	0	0	0	0	0	0	0	0	0	0	0	0	0	0	0	0	0	0	0	0	0	0	0	0	0	0	0	0	0	0	0	0	0	0	0.03	0	0	0	0
Verbascum phlomoides	0	0	0	0	0	0	0	0	0	0	0	0	0	0	0	0	0	0	0	0	0	0	0	0	0	0	0	0	0	0	0	0	0	0	0	0	0	0	0	0	0	0	0	0	0	0	0	0	0
Verbascum phoeniceum	0	0	0	0	0	0	0	0	0	0	0	0	0	0	0	0	0	0	0	0	0	0	0	0	0	0	0	0	0	0	0	0	0	0	0	0	0	0	0	0	0	0	0	0	0	0	0	0	0
Veronica persica	0	0.04	0	0	0	0	0	0	0	0	0	0	0	0	0	0	0	0	0	0	0	0	0	0	0	0	0	0	0	0	0.03	0	0	0	0	0	0	0	0	0	0	0	0	0	0	0	0	0	0
Veronica verna	0	0.15	0.01	0.01	0.01	0.15	0.01	0.14	0.1	0	0.01	0	0	0	0.35	0	0.02	0.1	0	0.01	0	0	0.01	0.01	0	0	0	0	0.02	0.06	0.1	0	0	0	0.01	0	0	0	0.01	0.02	0.02	0.03	0.01	0	0.03	0	0.01	0.01	0.06
Vicia angustifolia	0.7	0.38	0	0	0	0	0	0	0.45	0	0	0.07	0.04	0	0.49	0	0	0.17	0	0	0	0.14	0	0	0.05	0	0	0	0	0	0	0	0	0	0	0.01	0.05	0	0	0.01	0	0	0	0	0	0	0	0	0.12
Vicia hirsuta	0.88	0.02	1.33	0.43	0	0.1	0.05	0.66	0.9	0.05	0.01	0.02	0.34	0.56	0.3	0.03	0	0.11	0.08	0.23	0.18	0.07	0.02	0.18	0.78	0.33	0.07	0.08	0.36	0.17	0.98	0.35	0.76	0.31	0.04	0.23	0.04	1.21	0.15	0.12	0.03	0	0.33	2.61	0.09	0.52	0.07	2.2	0.81
Vicia lathyroides	0	0	0	0	0	0	0	0	0	0	0	0	0	0	0.17	0	0	0	0	0	0	0	0	0	0	0	0	0	0	0	0	0	0	0	0	0	0	0	0	0	0	0	0	0	0	0	0	0	0
Vicia tetrasperma	0	0	0	0	0	0	0	0	0	0	0	0	0	0	0	0	0	0	0	0	0	0	0	0	0	0	0	0	0	0	0	0	0	0	0	0	0	0	0	0	0	0	0	0	0	0	0	0	0
Vicia villosa	0	0	0	0	0	0	0	0	0	0	0	0	0	0	0.33	0	0	0	0	0	0	0	0	0.09	0	0	0	0	0	0	0	0	0	0	0	0	0	0	0	0	0	0	0	0	0	0	0	0	0
[truncated: 131 more columns]
